# Supplementary material for: Follow-up of hereditary endometrial carcinoma caused by MLH3 gene mutation: a case report
Source: Front Oncol. 2025 Apr 28;15:1532908. doi: 10.3389/fonc.2025.1532908 (PMC12066324; doi:10.3389/fonc.2025.1532908)
Supplement: Supplementary file 2 [file Table1.xlsx]

## Sheet: Sheet1
Patient's genetic panel
Female Reproductive Genetic Related Genes
1	APC
2	ATM
3	ATR
4	ATRX
5	BAP1
6	BARD1
7	BLM
8	BRCAl
9	BRCA2
10	BRIP1
11	CDH1
12	CDK12
13	CHEK1
14	CHEK2
15	DMC1
16	EME1
17	EME2
18	EPCAM
19	FAM175A
20	FANCA
21	FANCI
22	FANCL
23	FH
24	FLCN
25	GEN1
26	HOXB13
27	MET
28	MLH1
29	MLH3
30	MRE11A
31	MSH2
32	MSH6
33	MUS81
34	MUTYH
35	NBN
36	NF1
37	PALB2
38	PMS1
39	PMS2
40	PPP2R2A
41	PTEN
42	RAD50
43	RAD51B
44	RAD51C
45	RAD51D
46	RAD52
47	RAD54L
48	RB1
49	RBBP8
50	SDHB
51	SDHC
52	SDHD
53	SLX1A
54	SLX4
55	SMARCA4
56	STK11
57	TP53
58	TP53BP1
59	TSC1
60	TSC2
61	VHL
62	WT1
63	XRCC2
64	XRCC3
65	XPC
