# Supplementary material for: Follow-up of hereditary endometrial carcinoma caused by MLH3 gene mutation: a case report
Source: Front Oncol. 2025 Apr 28;15:1532908. doi: 10.3389/fonc.2025.1532908 (PMC12066324; doi:10.3389/fonc.2025.1532908)
Supplement: Supplementary file 3 [file Table2.xlsx]

## Sheet: Sheet1
Genetic panel of the patient's daughter
List of tested genes
ABCB1	CCND2	DSCAM	FGF3	HNF1A	MAP3K13	NHE/1	POT1	RXRA	TAPI
ABCG2	CCND3	DUSP4	FGF4	HOXB13	MAP3K14	NKX2-1	POU5F1	RYBP	TAP2
ABLI	CCNE1	DUT	FGF6	HRAS	MAP4K3	NKX3-1	PPARG	RYR2	TBLIXR1
ABRAXAS7	CD74	DYNC2HI	FGF10	HSD3B1	MAPK1	NLRP1	PPM1D	RYR3	TBX3
ACSL3	CD79B	E2F3	FGF12	HSD17B4	MAPK3	NOTCHI	PPP2R1A	SCG5	TCF3
ACVRI	CD274	EDC4	FGF14	HSP90AAI	MAPKAPI	NOTCH2	PPP2R2A	SDC4	TCF4
ACVR2A	CD276	EGFR	FGF19	HSPA4	MAX	NOTCH3	PPP4R2	SDHA	TCF7L2
ACYP2	CDC27	EIF1AX	FGFRI	ICOSLG	MB21D2	NOTCH4	PPP6C	SDHAF2	TEK
ADGRA2	CDC42	EIF4A2	FGFR2	ID3	MC1R	NPMI	PRDMI	SDHB	TERT
AFF4	CDC73	ELAC2	FGFR3	IDHI	MCLI	NQO1	PRDM14	SDHC	TET1
AUBA	CDHI	ELF3	FGFR4	IDH2	MDC1	NR4A3	PREX2	SDHD	TET2
AKT1	CDH9	ELOC	FH	IFNGR1	MDH2	NRAS	PRKAR1A	SEMA3C	TFE3
AKT2	CDK4	EMEI	FLCN	IGF1	MDM2	NRG1	PRKCT	SESNI	TGFBRI
AKT3	CDK6	EME2	FLII1	IGF1R	MDM4	NSD1	PRKD1	SESN2	TGFBR2
ALK	CDK8	EML4	FLNA	IGF2	MECOM	NSD2	PRKDC	SESN3	TIPARP
AMER1	CDK12	EMSY	FLT1	IGF2R	MED12	NSD3	PRKN	SETD2	TMEM127
APC	CDKN1A	EP300	FLT3	IKBKE	MEF2B	NT5C2	PRPF40B	SF3B1	TMPRSS2
APOB	CDKN1B	EPCAM	FLT4	IKZF1	MEN1	NTHL1	PRSSI	SGK1	TNFAIP3
AR	CDKNIC	EPHA2	FOXA1	IL7R	MERTK	NTRK1	PTCH1	SH2B3	TNFRSF14
ARAF	CDKN2A	EPHA3	FOXL2	IL10	MET	NTRK2	PTCH2	SH2D1A	TNFSF11
ARID1A	CDKN2B	EPHA4	FOXOI	INHA	MGA	NTRK3	PTEN	SHOC2	TOP1
ARIDIB	CDKN2C	EPHB1	FOXPI	INHBA	MGMT	NUDT18	PTGIS	SHPRH	TOP3A
ARID2	CDRT4	EPPKI	FRAS1	INPP4A	MITF	NUF2	PTP4A1	SHQ1	TOPBP1
ASXL1	CDX2	ERBB2	FUBPI	INPP4B	MKNKI	NUTMI	PTPNI1	SIPA1	TP53
ATAD2	CEBPA	ERBB3	FYN	INSR	MLHI	NYAP2	PTPRD	SLC7A8	TP53BPI
ATF1	CETN2	ERBB4	G6PC	IRF2	MLH3	PAK1	PTPRO	SLC28A3	TP63
ATM	CFTR	ERCCI	GAB2	IRF4	MMS19	PAK5	PTPRS	SLC34A2	TPM3
ATR	CHDI	ERCC2	GABRA6	IRS2	MPL	PA/R	PTPRT	SLC45A3	TRAF2
ATRX	CHEKI	ERCC3	GALNT12	/AKI	MRE11A	PARPI	QKT	SLCO1B1	TRAF7
AURKA	CHEK2	ERCC4	GATAI	/AK2	MS4A1	PARP2	RAB35	SLXIA	TRRAP
AURKB	CIC	ERCC5	GATA2	JAK3	MSH2	PARP3	RACI	SLX4	TSC1
AXINI	CLK2	ERCC6	GATA3	MJDIC	MSH3	PARP4	RAC2	SMAD2	TSC2
AXIN2	COL11AI	ERF	GATA4	JUN	MSH4	PAX5	RAD21	SMAD3	TSHR
AXL	COL22A1	ERG	GATA6	KDM5C	MSH5	PAX8	RAD50	SMAD4	TUBB3
B2M	COPI	ERRFII	GENI	KDM6A	MSH6	PBRM1	RAD51	SMARCA1	TYMS
BABAM2	CREB1	ESRI	GGH	KDR	MSI1	PBXI	RAD51B	SMARCA4	U2AFI
BACH1	CREBBP	ETVI	GID4	KEARL	MSI2	PCDH9	RAD51C	SMARCBI	UGT1A1
BAPI	CRKZ	ETV4	GLI	KIAA1549	MST1	PDCD1	RAD51D	SMARCDI	UMPS
BARDI	CSDEI	ETV5	GNA11	KZF1B	MSTIR	PDCDILG2	RAD52	SMO	UNC5D
BCL2	CSFIR	ETV6	GNAQ	K7F5B	MTAP	PDGFRA	RAD54B	SMYD3	UPFI
BCL2A1	CSMD3	EWSRI	GNAS	KIT	MTDH	PDGFRB	RAD54L	SNCAIP	USP6
BCL2L1	CTCF	EXO1	GPS2	KLF6	MTHFR	PDKI	RAF1	SOCS1	VEGFA
BCL6	CTLA4	EXOC2	GRB7	KLHL6	MTOR	PGR	RARA	SOD2	VHL
BCOR	CTNNAI	EXTI	GREMI	KLLN	MTRR	PHF6	RASAI	SOS1	VTCNI
BCR	CTNNB1	EXT2	GRIN2A	KMT2A	MUC6	PHOX2B	RB1	SOX2	WEE1
BIRC2	CTNND2	EZHI	GRM3	KMT2B	MUC16	PIK3CA	RBBP8	SOX4	WRN
BIRC3	CUL3	EZH2	GSK3B	KMT2C	MUS81	PIK3CB	RBM10	SOX9	WTI
BLM	CUL4A	EZR	GSTP1	KMT2D	MUTYH	PIK3CG	RECQL	SOX10	WWTRI
BMPRIA	CUL4B	FAM135B	HI-2	KMT5A	MYB	PIK3R1	RECQL4	SOX17	XIAP
BRAF	CXCR4	FANI	H2AX	KNSTRN	MYC	PIK3R2	REEP5	SPEN	XPA
BRCA1	CYLD	FANCA	H2BC5	KRAS	MYCL	PIK3R3	REL	SPINK1	XPC
BRCA2	CYP2C8	FANCB	H3-3A	LAMA2	MYCN	PIMI	RET	SPOP	XPO1
BRCC3	CYP2D6	FANCC	H3-3B	LATS1	MYD88	PLAG1	RFC4	SPOPL	XRCCI
BRD4	CYP11B1	FANCD2	H3-4	LATS2	MYOD1	PLCG2	RHEB	SPRED1	XRCC2
BRF1	CYP17AI	FANCE	H3C1	LHCGR	MYSMI	PLKI	RHOA	SRC	XRCC3
BRIPI	CYP19A1	FANCF	H3C2	UFR	NABP2	PLK2	RICTOR	SRSF2	YAPI
BTK	DAXX	FANCG	H3C3	UG4	NBN	PLXNA1	RIT1	STAG1	YES1
C8orf34	DCUNID1	FANC	H3C4	LRPIB	NCOA2	PMAIPI	RNF43	STAG2	YWHAZ
CARD11	DDB2	FANCL	H3C6	LRRK1	NCOA3	PMS1	ROS1	STAT3	ZBTB16
CARMI	DDRI	FANCM	H3C7	LRRK2	NCOA4	PMS2	RPS6KA3	STAT5A	ZFHX3
CASP8	DDR2	FAT1	H3C8	LTK	NCOR1	PNPLA3	RPS6KA4	STAT5B	ZFHX4
CASR	DICERI	FAT2	H3C10	LYN	NCOR2	PNRCI	RPS6KB2	STK11	ZMYM3
CBL	DIS3	FAT3	H3C11	LZTRI	NEGRI	POLD1	RRAGC	STK19	ZNF2
CBLB	DMC1	FAT4	H3C13	MALTI1	NEIL2	POLE	RRAS	STK40	ZNF217
CBR3	DNMT3A	FBXW7	H3C14	MAP2K1	NF1	POLG	RRAS2	SUFU	ZNF703
CBX4	DNTT	FCGR2B	HDACI	MAP2K2	NF2	POLH	RSPO2	SUZ12	ZNF770
CCDC6	DOCK2	FCGR3A	HGF	MAP2K4	NFE2L2	POLM	RTEL1	SYK	ZNRF3
CCNA2	DOTIL	FGD4	HLA-A	MAP3KI	NFKB1	POLN	RUFY4	TAF1L	ZRSR2
CCNDI	DPYD	FGF2	HLA-B	MAP3K4	NFKBIA	POLQ	RUNX1	TAF15
MSI locus
BAT25	BAT26	BAT34c4	BAT40	D17S261	D17S799	D18535	D185S55	D18558	D152883
D25123	D55346	MONO27	NR21	NR24
Targeted therapy-related genes
ABLI	BRCA2	CRKL	EWSR1	GATA3	KIT	MYC	PBRM1	RHEB	TAP2
AKTI	BTK	CSFIR	EZH2	GNA11	KRAS	MYCN	PDCD1	RHOA	TEK
AKT2	CCDC6	CTLA4	EZR	GNAQ	MAP2K1	MYD88	PARP4	RET	TAPI
AKT3	CCND1	CTNNBI	FATI	GNAS	MAP2K2	NCOA4	PDCDILG2	RICTOR	TERT
ALK	CCND2	DDR1	FBXW7	H3-3A	MAP3KI	NF1	PDGFRA	RITI	TGFBRI
APC	CCND3	DDR2	FCGR2B	HGF	MAPK1	NF2	PDGFRB	ROS1	TMPRSS2
AR	CCNE1	EML4	FCGR3A	HNF1A	MAPK3	NFE2L2	PDKI	SDC4	TNFSF11
ARAF	CD274	EMSY	FGF2	HRAS	MDM2	NOTCHI	PIK3CA	SDHB	TP53
ARID1A	CD74	EPHA2	FGFRI	IDHI	MED12	NPM1	PIK3RI	SDHC	TPM3
ATF1	CD79B	EPHA3	FGFR2	IDH2	MET	NRAS	PMS1	SDHD	TSCI
ATM	CDHI	EGFR	FGFR3	IGF1R	MLHI	NRG1	PMS2	SH263	TSC2
AURKA	CDK12	ERBB2	FGFR4	INSR	MLH3	NTRKI	PTCHI	SLC34A2	VEGFA
B2M	CDK4	ERBB3	FLCN	IRS2	MPL	NTRK2	PTCH2	SMAD4	VHL
BAPI	CDK6	ERBB4	FLI1	JAK1	MRE11A	NTRK3	PTEN	SMARCA4	WEE1
BCL2	CDKN2A	ERG	FLT1	AK2	MS4AI	PALB2	PTPN11	SMO
BCR	CDKN2B	ERRFI1	FLT3	JAK3	MSH2	PARPI	RAD51	SPOP
BRAF	CHEK2	ESRI	FLT4	KDR	MSH6	PARP2	RAF1	SRC
BRCA1	CREB1	ETV6	FOXL2	KIFSB	MTOR	PARP3	RB1	STK11
Genetic mutation detection genes
ALK	APC	ATM	ATR	AXIN2	BAP1	BARD1	BLM	BMPRIA	BRCA1
BRCA2	BRIP1	CDC73	CDHI	CDK4	CDKNIB	CDKN2A	CHEK2	EPCAM	EXTI
EXT2	FANCA	FH	FLCN	KIT	MAX	MENI	MET	MLHI	MLH3
MRE11A	MSH2	MSH3	MSH6	MUTYH	NBN	NF1	NF2	NTRK1	PALB2
PDGFRA	PMS1	PMS2	PTCHI	PTEN	RAD50	RAD51C	RAD51D	RB1	RET
SDHAF2	SDHB	SDHC	SDHD	SMAD4	STK11	SUFU	TMEM127	TP53	TSCI
TSC2	VHL	WTI	CDKI2	CHEKI	FANCL	PPP2R2A	RAD51B	RAD54L
Chemotherapy-related genes
DPYD	UGT1A1
